# Supplementary material for: Molecular Verification of the UK National Collection of Cultivated Liriope and Ophiopogon Plants
Source: Plants (Basel). 2020 Apr 27;9(5):558. doi: 10.3390/plants9050558 (PMC7284512; doi:10.3390/plants9050558)
Supplement: Supplementary file 1 [file plants-09-00558-s001.zip]

Archive with 2 entries (2 files):
- Supplemental Data 1.docx
- TableS1 (new).xlsx
