# Supplementary material for: Molecular Verification of the UK National Collection of Cultivated Liriope and Ophiopogon Plants
Source: Plants (Basel). 2020 Apr 27;9(5):558. doi: 10.3390/plants9050558 (PMC7284512; doi:10.3390/plants9050558)
Supplement: Supplementary file 1 [file plants-09-00558-s001.zip › TableS1 (new).xlsx]

## Sheet: Table S1
Table S1. Liriope and Ophiopogon samples' list and their identification
DMU	Brooksby Melton college designation				DNA analysis and conclusion
Sample No.	Accession number	Genus	Species	Cultivar/hybrid	ITS distance tree	rbcLa haplotype	Full rbcL haplotype	Species identification	Plant images
BTG_624	1996-54	Liriope	exiliflora		L. spicata	Type 6		L. spicata			Confirmed. Match between DNA barcode and botanical ID	rbcL haplotype
BTG_625	1996-02	Liriope	graminifolia	Alba	L. spicata	Type 6		L. spicata			Neutral. Information missing (e.g. reference sequence), so cannot confirm or deny	Type 1 - O. japonicus
BTG_626	1996-03	Liriope	graminifolia	Intermedia	L. spicata	Type 6		L. spicata			Refuted. Mismatch between DNA barcode and botanical ID	Type 2 - O. japonicus/ bodinieri/intermedius
BTG_627	1996-05	Liriope	graminifolia	Koreana	L. spicata	Type 6		L. spicata				Type 3 - O. planiscapus/ O chingii
BTG_628	1996-04	Liriope	graminifolia	Pre Alba	O.planiscapus/ bodinieri group.	Type 2-5	Type 3	O. planiscapus				Type 4 & 5 - O. jaburan
BTG_630	1996-01	Liriope	graminifolia	Straight species	L. spicata	Type 6		L. spicata.				Type 6 - All Liriope
BTG_631	1996-46	Liriope	minor	Straight species	L. muscari	Type 6		L. minor unconfirmed. (L. muscari)				N/D = not determined
BTG_632	1996-47	Liriope	Or Ophiopogon herifu	Or Ophiopogon herifu	L. spicata	Type 6		L. minor unconfirmed. (L. spicata)
BTG_633	1997-43	Liriope	muscari	1103	L. spicata	Type 6		L. spicata.
BTG_634	1998-25	Liriope	muscari	‘Monroe White’	L. muscari	Type 6		L. muscari
BTG_636	1998-31	Liriope	muscari	‘Silver Ribband’	L. spicata	Type 6		L. spicata.
BTG_637	1996-07	Liriope	muscari	Alba	L. muscari	Type 6		L. muscari
BTG_638	1996-08	Liriope	muscari	Big Blue Riegal	L. muscari	Type 6		L. muscari
BTG_639	1996-09	Liriope	muscari	Big Blue Tidwell	L. muscari	Type 6		L. muscari
BTG_640	1996-10	Liriope	muscari	Blue Spire	L. muscari	Type 6		L. muscari
BTG_641	1996-40	Liriope	muscari	BSWJ 561	L. muscari	Type 6		L. muscari
BTG_642	1997-11	Liriope	muscari	Crested White	L. muscari	Type 6		L. muscari
BTG_643	1996-12	Liriope	muscari	Curly Twist	L. muscari	Type 6		L. muscari
BTG_644	1996-13	Liriope	muscari	Densiflora	L. muscari	Type 6		L. muscari
BTG_645	1996-14	Liriope	muscari	Exaltation	L. muscari	Type 6		L. muscari
BTG_646	1996-15	Liriope	muscari	Franklin Mint	L. spicata	Type 6		L. spicata.
BTG_647	1996-16	Liriope	muscari	Gigantea	L. muscari	Type 6		L. muscari
BTG_648	1996-17	Liriope	muscari	Gilner White	L. spicata	Type 6		L. spicata.
BTG_649	1996-18	Liriope	muscari	Gold Banded	L. muscari	Type 6		L. muscari
BTG_651	1996-42	Liriope	muscari	Grandiflora	L. muscari	Type 6		L. muscari
BTG_653	1996-20	Liriope	muscari	Hawk Feathers	L. muscari	Type 6		L. muscari
BTG_654	1996-21	Liriope	muscari	Ingwersens variety.	L. muscari	Type 6		L. muscari
BTG_655	1996-22	Liriope	muscari	John Burch	L. muscari	Type 6		L. muscari
BTG_656	1996-23	Liriope	muscari	Majestic	L. muscari	Type 6		L. muscari
BTG_657	1996-26	Liriope	muscari	New Wonder	L. spicata	Type 6		L. spicata.
BTG_660	1996-28	Liriope	muscari	Purple Bouquet	L. muscari	Type 6		L. muscari
BTG_661	1996-52	Liriope	muscari	Rocket	L. spicata	Type 6		L. spicata.
BTG_662	1996-49	Liriope	muscari	Royal Purple	L. muscari	Type 6		L. muscari
BTG_663	1997-29	Liriope	muscari	Samantha	L. muscari	Type 6		L. muscari
BTG_664	1997-30	Liriope	muscari	Sheffield	L. muscari	Type 6		L. muscari
BTG_665	1996-50	Liriope	muscari	Silver Banded/Silver Dragon	L. spicata	Type 6		L. spicata
BTG_666	1998-32	Liriope	muscari	Silver variegated	L. spicata	Type 6		L. spicata
BTG_667	1997-37	Liriope	muscari	Silvery Midget	Ophiopogon sp.	Type 2-5	Type 5	O. jaburan
BTG_668	1996-33	Liriope	muscari	Sun Proof	L. muscari	Type 6		L. muscari
BTG_669	1998-34	Liriope	muscari	Superba	L. muscari	Type 6		L. muscari
BTG_670	1996-38	Liriope	muscari	Variegata alba	L. muscari	Type 6		L. muscari
BTG_673	1996-41	Liriope	muscari	Wonder Evergreen	L. muscari	Type 6		L. muscari
BTG_674	1996-35	Liriope	muscari	Xmas Tree	L. muscari	Type 6		L. muscari
BTG_675	1996-06	Liriope	muscari	Straight species	L. muscari	Type 6		L. muscari
BTG_676	1997-45	Liriope	spicata	Alba	L. muscari	Type 6		L. muscari.
BTG_677	1998-44	Liriope	spicata	Straight species	O.planiscapus/bodinieri group. O. planiscapus SNPs	Type 2-5	Type 3	O. planiscapus
BTG_678	1996-01	Ophiopogon	bodinieri	Straight species	O. bodinieri/planiscapus cluster		Type 2	O. bodinieri
BTG_679	1996-02	Ophiopogon	chingii O.JAPO		O. japonicus		Type 2	O. japonicus (Type 2)
BTG_680	1996-03	Ophiopogon	clarkei	Straight species	O. bodinieri/planiscapus cluster		Type 2	O. bodinieri
BTG_682	1996-05	Ophiopogon	intermedius	Shiroshiga Ryu	O. japonicus		Type 1	O japonicus
BTG_683	1997-29	Ophiopogon	intermedius	variegatus	O. japonicus	Type 1	N/D	O japonicus.
BTG_684	1996-04	Ophiopogon	Intermedius	Straight species	O. japonicus	Type 1	N/D	O japonicus.
BTG_685	1997 -07	Ophiopogon	jaburan	Variegatus	Ophiopogon sp.		Type 5	O jaburan
BTG_686	1997-27	Ophiopogon	jaburan		O. bodinieri/planiscapus cluster	Type 2-5	N/D	O. bodinieri (O. planiscapus)
BTG_688	1997-09	Ophiopogon	japonicus	Compactus	O. japonicus		Type 1	O. japonicus
BTG_690	1996-12	Ophiopogon	japonicus	Little Tabby	O. bodinieri/planiscapus cluster		Type 3	O. planiscapus
BTG_691	1997-10	Ophiopogon	japonicus	Nippon	O. japonicus		Type 1	O. japonicus
BTG_692	1997-11	Ophiopogon	japonicus	Tama ryu number 2	O. japonicus	Type 1	N/D	O. japonicus
BTG_693	1998-31	Ophiopogon	japonicus	Torafu	L. muscari		Type 6	L. muscari
BTG_695	1996-08	Ophiopogon	japonicus	Straight species	L. muscari		Type 6	L. muscari
BTG_697	1998-33	Ophiopogon	planiscapus	‘Black Dragon’	O. bodinieri/planiscapus cluster		Type 3	O. planiscapus
BTG_698	1998-32	Ophiopogon	planiscapus	‘Silver Edge’	O. bodinieri/planiscapus cluster		Type 3	O. planiscapus
BTG_699	2001-34	Ophiopogon	planiscapus	Black beard	O. bodinieri/planiscapus cluster		Type 3	O. planiscapus
BTG_700	1996-16	Ophiopogon	planiscapus	Leucanthus	O. bodinieri/planiscapus cluster	Type 2-5	N/D	O. planiscapus (O. bodinieri)
BTG_701	1996-15	Ophiopogon	planiscapus	Nigrescens	O. bodinieri/planiscapus cluster		Type 3	O. planiscapus
BTG_702	1996-14	Ophiopogon	planiscapus	Straight species	O. bodinieri/planiscapus cluster		Type 3	O. planiscapus
BTG_703	1996-17	Ophiopogon	Sp. DF 86128		O. bodinieri/planiscapus cluster		Type 2	O. bodinieri
BTG_704	1996-19	Ophiopogon	wallichianus		O. bodinieri/planiscapus cluster		Type 2	O. bodinieri.
BTG_705	1997-25	Ophiopogon		‘Buncho’	O. japonicus	Type 1	N/D	O. japonicus
BTG_706	1997-20	Ophiopogon		‘Fuko-ho-ryu’	O. japonicus	Type 1	N/D	O. japonicus
BTG_708	1997-21	Ophiopogon		‘Rhyuko’	O. japonicus	Type 1	N/D	O. japonicus
BTG_709	1997-22	Ophiopogon		‘Spring Gold’	L. muscari	Type 6	N/D	L. muscari
BTG_711	1996-18	Ophiopogon		Stephen Tappler	L. muscari	Type 6	N/D	L. muscari
